# Supplementary material for: Reconstructing faces from fMRI patterns using deep generative neural networks
Source: Commun Biol. 2019 May 21;2:193. doi: 10.1038/s42003-019-0438-y (PMC6529435; doi:10.1038/s42003-019-0438-y)
Supplement: Supplementary file 2 — Supplementary Data 1 [file 42003_2019_438_MOESM2_ESM.xlsx]

## Sheet: FIG4B
	S1	S2	S3	S4
VAEGAN	0.971053	0.986842	0.95	0.913158
PCA	0.894737	0.915789	0.923684	0.765789

## Sheet: FIG4C
	S1	S2	S3	S4
VAEGAN	0.75	0.75	0.7	0.4
PCA	0.5	0.45	0.45	0.25

## Sheet: FIG5
VAEGAN	S1	S2	S3	S4
full	0.971053	0.986842	0.95	0.913158
occipital	0.860526	0.934211	0.981579	0.894737
temporal	0.773684	0.876316	0.771053	0.731579
frontoparietal	0.547368	0.831579	0.55	0.476316
PCA	S1	S2	S3	S4
full	0.894737	0.915789	0.923684	0.765789
occipital	0.873684	0.876316	0.928947	0.810526
temporal	0.689474	0.805263	0.792105	0.655263
frontoparietal	0.597368	0.818421	0.457895	0.381579

## Sheet: FIG6
	S1	S2	S3	S4
full	0.7	0.8	0.6	0.7
occipital	0.65	0.8	0.65	0.75
temporal	0.6	0.8	0.6	0.65
frontoparietal	0.35	0.6	0.55	0.55
ceiling	0.9	0.8	0.85	0.85

## Sheet: FIG7
	S1	S2	S3	S4
full	0.947368	0.157895	0.315789	0.526316
occipital	0.894737	0.473684	0.210526	0.736842
temporal	1	0.894737	0.684211	0.789474
frontoparietal	0.842105	0.368421	0.631579	0.263158
